# Supplementary material for: Molecular Characterization of Primary Mediastinal Large B-Cell Lymphomas
Source: Cancers (Basel). 2023 Oct 6;15(19):4866. doi: 10.3390/cancers15194866 (PMC10571533; doi:10.3390/cancers15194866)
Supplement: Supplementary file 1 [file cancers-15-04866-s001.zip]

Archive with 3 entries (3 files):
- Suppl. Table. 2.xlsx
- Supplemental Figures 1 et 2.pptx
- Supplemental Materiel and methods and Suppl Table S1.docx
