# Supplementary material for: Molecular Characterization of Primary Mediastinal Large B-Cell Lymphomas
Source: Cancers (Basel). 2023 Oct 6;15(19):4866. doi: 10.3390/cancers15194866 (PMC10571533; doi:10.3390/cancers15194866)
Supplement: Supplementary file 1 [file cancers-15-04866-s001.zip › Suppl. Table. 2.xlsx]

## Sheet: Feuil1
CASE	c.DNA	TYPE	VAF
PMBL-1	c.49G>A	missense	5.4
PMBL-1	c.197G>C	missense	5.4
PMBL-1	c.4G>C	missense	11
PMBL-10	c.484_487del	frameshift	8.73
PMBL-10	c.G483T	missense	7.68
PMBL-10	c.C551G	missense	8.31
PMBL-10	c.G7C	missense	8.9
PMBL-10	c.G46C	missense	9.16
PMBL-10	c.C348G	missense	8.13
PMBL-12	c.347_348delGCinsCG	INDEL	7.3
PMBL-12	c.335_337delTTTinsGTA	INDEL	18
PMBL-12	c.527A>G	missense	23.3
PMBL-12	c.12C>G	missense	25.2
PMBL-13	c.298_308delACCTTCCTGGT	frameshift	38.1
PMBL-13	c.375_378delCATCinsAATT	INDEL	32
PMBL-13	c.128_131delCCGCinsTCGT	INDEL	42.1
PMBL-13	c.259C>T	missense	22.6
PMBL-13	c.290C>T	missense	26.9
PMBL-13	c.528G>C	missense	32.3
PMBL-13	c.385C>T	missense	32.7
PMBL-13	c.139G>A	missense	43.4
PMBL-13	c.18G>C	missense	57.8
PMBL-13	c.-2_7delGGATGGTAGinsAGATGGTAA	no start	55
PMBL-14	c.135_136delCCinsGT	INDEL	24.4
PMBL-14	c.316A>T	missense	11.6
PMBL-14	c.240C>G	stop	24.3
PMBL-15	c.190_230del	frameshift	8.7
PMBL-16	c.527_536delAGCTGTGCCG	frameshift	16.6
PMBL-16	c.507_508insA	frameshift	17.1
PMBL-16	c.50C>G	missense	17.3
PMBL-17	c.210_217dup	frameshift	34.3
PMBL-17	c.46G>A	missense	44.6
PMBL-17	c.401G>C	missense	42.5
PMBL-17	c.181C>T	missense	45.8
PMBL-18	c.289C>G	missense	12.5
PMBL-18	c.192C>G	stop	10.9
PMBL-2	c.199_215delATCACGCGCGCCAGCG	frameshift	10.8
PMBL-2	c.301_312delTTCCTGGTGCG	inframe	12.8
PMBL-2	c.7G>A	missense	14.2
PMBL-2	c.608A>T	missense	14.8
PMBL-20	c.264_276del	frameshift	13.5
PMBL-20	c.244G>A	missense	9.2
PMBL-20	c.632T>C	missense	14.5
PMBL-20	c.254G>C	missense	15.7
PMBL-20	c.169A>T	missense	16.5
PMBL-20	c.4G>A	missense	12.1
PMBL-20	c.347G>A	missense	14
PMBL-21	c.243_252delGGGGCCCCTG	frameshift	71.8
PMBL-23	c.444_452del	inframe	9.74
PMBL-23	c.C591A	missense	6.23
PMBL-23	c.C185T	missense	10.6
PMBL-23	c.G46A	missense	11.47
PMBL-23	c.G22T	missense	14.22
PMBL-23	c.G49C	missense	14.3
PMBL-23	c.G283A	missense	14.37
PMBL-23	c.G296C	missense	14.46
PMBL-23	c.T442A	missense	6.91
PMBL-23	c.G256C	missense	7.4
PMBL-23	c.G176A	missense	11.17
PMBL-23	c.C162G	missense	12
PMBL-23	c.C174G	missense	12.67
PMBL-23	c.C41A	missense	13.37
PMBL-23	c.G4C	missense	15.43
PMBL-23	c.C274T	missense	17.93
PMBL-23	c.C193T	missense	27.47
PMBL-24	c.162C>G	missense	48.3
PMBL-24	c.218T>C	missense	48.7
PMBL-24	c.4G>A	missense	41.9
PMBL-24	c.241T>G	missense	44.3
PMBL-24	c.529C>G	missense	8.6
PMBL-24	c.391C>T	stop	42.8
PMBL-25	c.32_48delATGCAGTCTCCACAGCA	frameshift	17
PMBL-25	c.464_465delTGinsAA	INDEL	16.6
PMBL-25	c.408C>G	missense	15.9
PMBL-25	c.398G>A	missense	16.9
PMBL-25	c.301T>G	missense	17.6
PMBL-26	c.136_137delCCinsGT	INDEL	30.8
PMBL-26	c.7G>C	missense	30.6
PMBL-26	c.238T>G	missense	28.5
PMBL-26	c.163T>C	missense	33.5
PMBL-27	c.105_108delCCCC	frameshift	58
PMBL-27	c.190_192delTACinsCAG	INDEL	23.9
PMBL-27	c.15C>G	missense	21.7
PMBL-27	c.458A>G	missense	22.3
PMBL-27	c.347G>A	missense	19.6
PMBL-27	c.25G>T	missense	20.2
PMBL-27	c.241T>G	missense	24.6
PMBL-28	c.122_354del	frameshift	53.2
PMBL-28	c.208_220delGCCAGCGCGCTCC	frameshift	61.3
PMBL-28	c.534C>G	missense	36.6
PMBL-28	c.448C>G	missense	36.8
PMBL-28	c.364G>T	stop	39.4
PMBL-29	c.489_511delGGCCCCGCTGCGCCAGCGCCGCG	frameshift	34.2
PMBL-29	c.483G>A	missense	45.9
PMBL-29	c.472C>T	missense	31.2
PMBL-29	c.243G>T	missense	39.3
PMBL-3	c.258_269delGCACGGGGCGCAinsTT	frameshift	7.1
PMBL-3	c.4_7delGTAGinsCTAA	INDEL	7.7
PMBL-3	c.208_234del	inframe	17.3
PMBL-3	c.322_333delCAGCGGAACTGC	inframe	23.5
PMBL-3	c.461A>G	missense	6.8
PMBL-3	c.187G>C	missense	24.9
PMBL-3	c.318C>G	missense	8.4
PMBL-3	c.7G>A	missense	25.2
PMBL-3	c.296G>A	missense	26.4
PMBL-3	c.529C>G	missense	32.3
PMBL-30	c.112_271del	frameshift	66.1
PMBL-30	c.447G>C	missense	53.9
PMBL-31	c.210_217delCAGCGCGC	frameshift	31
PMBL-31	c.378_379delCCinsTT	INDEL	11.8
PMBL-31	c.18_20delGGTinsTGA	INDEL	29
PMBL-31	c.47_49delCAGinsGAT	INDEL	45.6
PMBL-31	c.504G>C	missense	7.8
PMBL-31	c.614G>C	missense	15.2
PMBL-31	c.172T>C	missense	27.4
PMBL-31	c.15C>G	missense	27.5
PMBL-31	c.623C>A	missense	28.1
PMBL-31	c.621C>G	missense	28.1
PMBL-31	c.23C>A	missense	28.2
PMBL-31	c.541C>G	missense	30.1
PMBL-31	c.528G>C	missense	31.9
PMBL-31	c.412G>C	missense	33.2
PMBL-31	c.26C>T	missense	33.5
PMBL-31	c.70G>A	missense	45.3
PMBL-32	c.179_189delCGCACGCCGAT	frameshift	10.3
PMBL-32	c.51_205del	frameshift	6.9
PMBL-32	c.38T>C	missense	19.7
PMBL-32	c.273G>C	missense	6.5
PMBL-32	c.4G>C	missense	14
PMBL-33	c.297_304del	frameshift	19.8
PMBL-33	c.47_49delinsTAT	INDEL	14.1
PMBL-33	c.195_197delinsTCA	INDEL	20.2
PMBL-33	c.374G>C	missense	10.8
PMBL-33	c.55C>G	missense	19.2
PMBL-33	c.229T>G	missense	20.9
PMBL-33	c.220C>G	missense	24.3
PMBL-33	c.4G>A	missense	13.4
PMBL-33	c.26C>G	missense	18.1
PMBL-33	c.7G>A	missense	18.1
PMBL-4	c.195_197delGCGinsACA	INDEL	37.9
PMBL-4	c.169_177delACATTCCGT	inframe	42.5
PMBL-4	c.208_234del	inframe	28.7
PMBL-4	c.322_333delCAGCGGAACTGC	inframe	43.4
PMBL-4	c.187G>C	missense	44.2
PMBL-4	c.296G>A	missense	43
PMBL-4	c.529C>G	missense	44.8
PMBL-4	c.7G>A	missense	45.7
PMBL-5	c.471_517del	frameshift	31.7
PMBL-5	c.84_86delTTC	inframe	39.3
PMBL-5	c.23C>G	missense	20.6
PMBL-5	c.167G>T	missense	5
PMBL-5	c.35C>G	missense	18.5
PMBL-5	c.259C>T	missense	19.2
PMBL-5	c.8C>G	missense	20.7
PMBL-5	c.5T>C	missense	21.8
PMBL-5	c.428G>A	missense	34.1
PMBL-5	c.240C>G	stop	22.4
PMBL-6	c.4_7delGTAG	frameshift	17.2
PMBL-6	c.190_200delTACCGGCGCAT	frameshift	23.4
PMBL-6	c.527_528delAGinsGC	INDEL	24.7
PMBL-6	c.46_49delGCAGinsACAA	INDEL	37.4
PMBL-6	c.4G>T	missense	21.3
PMBL-6	c.365G>T	missense	23.6
PMBL-6	c.622C>T	missense	23.3
PMBL-7	c.522_540del	frameshift	34.1
PMBL-7	c.26_29delCCGAinsGCGG	INDEL	32.1
PMBL-7	c.352A>C	missense	7.1
PMBL-7	c.307G>C	missense	8.5
PMBL-7	c.12C>G	missense	39.7
PMBL-7	c.332G>A	missense	37.2
PMBL-7	c.416G>A	missense	37.6
PMBL-7	c.364G>A	missense	7.9
PMBL-7	c.235T>A	missense	8
PMBL-7	c.192C>G	stop	38.4
PMBL-8	c.264_276delGGCGCACGAGCGG	frameshift	19.5
PMBL-8	c.190_200delTACCGGCGCAT	frameshift	28.1
PMBL-8	c.408C>G	missense	25.3
PMBL-8	c.420C>A	missense	25.8
PMBL-8	c.-213_218del	no start	6.3
PMBL-9	c.258_276del	frameshift	16.63
